# Supplementary material for: Near-Surface Material Phases and Microstructure of Scandate Cathodes
Source: Materials (Basel). 2019 Feb 20;12(4):636. doi: 10.3390/ma12040636 (PMC6416559; doi:10.3390/ma12040636)
Supplement: Supplementary file 1 [file materials-12-00636-s001.zip]

Archive with 3 entries (3 files):
- Movie 1.avi
- Movie 2.avi
- Movie 3.mpg
